# Supplementary material for: Enzymatic Construction of DARPin-Based Targeted Delivery Systems Using Protein Farnesyltransferase and a Capture and Release Strategy
Source: Int J Mol Sci. 2022 Sep 29;23(19):11537. doi: 10.3390/ijms231911537 (PMC9569580; doi:10.3390/ijms231911537)
Supplement: Supplementary file 1 [file ijms-23-11537-s001.zip]

Archive with 1 entries (1 files):
- ijms-1921075-supplementary.pdf
